# Supplementary material for: Connectionist technique estimates of hydrogen storage capacity on metal hydrides using hybrid GAPSO-LSSVM approach
Source: Sci Rep. 2024 Jan 17;14:1503. doi: 10.1038/s41598-024-52086-4 (PMC10794233; doi:10.1038/s41598-024-52086-4)
Supplement: Supplementary file 1 — Supplementary Information. [file 41598_2024_52086_MOESM1_ESM.xlsx]

## Sheet: Sheet1
No.	Journal No.	Ti	Zr	Mn	Co	Cr	V	Ni	Sn	Al	C	Mg	Gd	Fe	B (Boron)	Cu	Mo	W	La	Si	Nb	Ce	Y	B	A	B/A	wt%	Reference
1	2	1	0	1	0	1	0	0	0	0	0	0	0	0	0	0	0	0	0	0	0	0	0	2	1	2	1.61	Z. Cao et al., “Advanced high-pressure metal hydride fabricated via Ti–Cr–Mn alloys for hybrid tank,” Int. J. Hydrog. Energy, vol. 40, no. 6, pp. 2717–2728, Feb. 2015, doi: 10.1016/j.ijhydene.2014.12.093.
2		0.9	0.1	1	0	1	0	0	0	0	0	0	0	0	0	0	0	0	0	0	0	0	0	2	1	2	1.68
3		0.85	0.15	1	0	1	0	0	0	0	0	0	0	0	0	0	0	0	0	0	0	0	0	2	1	2	1.81
4		0.8	0.2	1	0	1	0	0	0	0	0	0	0	0	0	0	0	0	0	0	0	0	0	2	1	2	1.9
5		0.85	0.15	1	0	0.95	0	0	0	0	0	0	0	0	0	0	0.05	0	0	0	0	0	0	2	1	2	1.88
6		0.85	0.15	1	0	0.9	0	0	0	0	0	0	0	0	0	0	0.1	0	0	0	0	0	0	2	1	2	1.78
7		0.85	0.15	1	0	0.85	0	0	0	0	0	0	0	0	0	0	0.15	0	0	0	0	0	0	2	1	2	1.67
8		0.85	0.15	1	0	0.98	0	0	0	0	0	0	0	0	0	0	0	0.02	0	0	0	0	0	2	1	2	1.52
9		0.85	0.15	1	0	0.95	0	0	0	0	0	0	0	0	0	0	0	0.05	0	0	0	0	0	2	1	2	1.43
10		0.85	0.15	1	0	0.9	0	0	0	0	0	0	0	0	0	0	0	0.1	0	0	0	0	0	2	1	2	1.36
11	3	0.243243	0.756757	0.47619	0.15873	0.253968	0	1.11111	0	0	0	0	0	0	0	0	0	0	0	0	0	0	0	2	1	2	1.62	K. Young, T. Ouchi, J. Koch, and M. A. Fetcenko, “Compositional optimization of vanadium-free hypo-stoichiometric AB2 metal hydride alloy for Ni/MH battery application,” J. Alloys Compd., vol. 510, no. 1, pp. 97–106, Jan. 2012, doi: 10.1016/j.jallcom.2011.08.091.
12		0.27027	0.72973	0.47619	0.15873	0.253968	0	1.11111	0	0	0	0	0	0	0	0	0	0	0	0	0	0	0	2	1	2	1.61
13		0.297297	0.702703	0.47619	0.15873	0.253968	0	1.11111	0	0	0	0	0	0	0	0	0	0	0	0	0	0	0	2	1	2	1.51
14		0.324324	0.675676	0.47619	0.15873	0.253968	0	1.11111	0	0	0	0	0	0	0	0	0	0	0	0	0	0	0	2	1	2	1.51
15		0.351351	0.648649	0.47619	0.15873	0.253968	0	1.11111	0	0	0	0	0	0	0	0	0	0	0	0	0	0	0	2	1	2	1.58
16		0.263158	0.736842	0.47619	0.15873	0.253968	0	1.11111	0	0	0	0	0	0	0	0	0	0	0	0	0	0	0	2	1	2	1.56
17		0.277778	0.722222	0.47619	0.15873	0.253968	0	1.11111	0	0	0	0	0	0	0	0	0	0	0	0	0	0	0	2	1	2	1.63
18		0.285714	0.714286	0.47619	0.15873	0.253968	0	1.11111	0	0	0	0	0	0	0	0	0	0	0	0	0	0	0	2	1	2	1.41
19		0.294118	0.705882	0.47619	0.15873	0.253968	0	1.11111	0	0	0	0	0	0	0	0	0	0	0	0	0	0	0	2	1	2	1.12
20	4	0	1	0	0	0	0	0	0	0.1	0	0	0	1.9	0	0	0	0	0	0	0	0	0	2	1	2	1.3	Z. Cao et al., “Development of ZrFeV alloys for hybrid hydrogen storage system,” Int. J. Hydrog. Energy, vol. 41, no. 26, pp. 11242–11253, Jul. 2016, doi: 10.1016/j.ijhydene.2016.04.083.
21		0	1	0	0	0	0	0	0	0.15	0	0	0	1.85	0	0	0	0	0	0	0	0	0	2	1	2	1.26
22		0	1	0	0	0	0	0	0	0.2	0	0	0	1.8	0	0	0	0	0	0	0	0	0	2	1	2	1.15
23		0	1	0	0	0	0	0	0	0.25	0	0	0	1.75	0	0	0	0	0	0	0	0	0	2	1	2	1.01
24		0	1	0	0	0	0	0	0	0.3	0	0	0	1.7	0	0	0	0	0	0	0	0	0	2	1	2	0.9
25		0	1	0	0	0	0.1	0	0	0	0	0	0	1.9	0	0	0	0	0	0	0	0	0	2	1	2	1.34
26		0	1	0	0	0	0.2	0	0	0	0	0	0	1.8	0	0	0	0	0	0	0	0	0	2	1	2	1.55
27		0	1	0	0	0	0.3	0	0	0	0	0	0	1.7	0	0	0	0	0	0	0	0	0	2	1	2	1.71
28		0	1	0	0	0	0.5	0	0	0	0	0	0	1.5	0	0	0	0	0	0	0	0	0	2	1	2	1.82
29		0.1	0.9	0	0	0	0.3	0	0	0	0	0	0	1.7	0	0	0	0	0	0	0	0	0	2	1	2	1.69
30		0.3	0.7	0	0	0	0.3	0	0	0	0	0	0	1.7	0	0	0	0	0	0	0	0	0	2	1	2	1.53
31		0.5	0.5	0	0	0	0.3	0	0	0	0	0	0	1.7	0	0	0	0	0	0	0	0	0	2	1	2	1.39
32		0.3	0.7	0	0	0	0.2	0	0	0	0	0	0	1.8	0	0	0	0	0	0	0	0	0	2	1	2	1.51
33		0.3	0.7	0	0	0	0.5	0	0	0	0	0	0	1.5	0	0	0	0	0	0	0	0	0	2	1	2	1.65
34	5	0.515	0.485	1.2	0	0.8	0	0	0	0	0	0	0	0	0	0	0	0	0	0	0	0	0	2	1	2	1.69	N. Hanada et al., “Effect of CO2 on hydrogen absorption in Ti-Zr-Mn-Cr based AB2 type alloys,” J. Alloys Compd., vol. 705, pp. 507–516, May 2017, doi: 10.1016/j.jallcom.2017.02.067.
35		0.515	0.485	1.14286	0	0.761905	0	0	0	0	0	0	0	0.0952381	0	0	0	0	0	0	0	0	0	2	1	2	1.58
36		0.515	0.485	1.14286	0.0952381	0.761905	0	0	0	0	0	0	0	0	0	0	0	0	0	0	0	0	0	2	1	2	1.57
37		0.515	0.485	1.14286	0	0.761905	0	0.0952381	0	0	0	0	0	0	0	0	0	0	0	0	0	0	0	2	1	2	1.63
38	7	1	0	0.3	0	1.1	0	0	0	0	0	0	0	0.6	0	0	0	0	0	0	0	0	0	2	1	2	1.621	Z. Yao, L. Liu, X. Xiao, C. Wang, L. Jiang, and L. Chen, “Effect of rare earth doping on the hydrogen storage performance of Ti1.02Cr1.1Mn0.3Fe0.6 alloy for hybrid hydrogen storage application,” J. Alloys Compd., vol. 731, pp. 524–530, Jan. 2018, doi: 10.1016/j.jallcom.2017.10.075.
39		1	0	0.295567	0	1.08374	0	0	0	0	0	0	0	0.591133	0	0	0	0	0.0295567	0	0	0	0	2	1	2	1.715
40		1	0	0.295567	0	1.08374	0	0	0	0	0	0	0	0.591133	0	0	0	0	0	0	0	0.0295567	0	2	1	2	1.629
41		1	0	0.3	0	1.08374	0	0	0	0	0	0	0	0.591133	0	0	0	0	0	0	0	0	0	2.00443	1	2.00443	1.663
42	8	0.142857	0.857143	0.584615	0.153846	0.276923	0	0.984615	0	0	0	0	0	0	0	0	0	0	0	0	0	0	0	2	1	2	1.68	K. Young, T. Ouchi, B. Huang, and M. A. Fetcenko, “Effects of B, Fe, Gd, Mg, and C on the structure, hydrogen storage, and electrochemical properties of vanadium-free AB2 metal hydride alloy,” J. Alloys Compd., vol. 511, no. 1, pp. 242–250, Jan. 2012, doi: 10.1016/j.jallcom.2011.09.044.
43		0.142857	0.857143	0.584615	0.153846	0.276923	0	0.969231	0	0	0	0	0	0	0.0153846	0	0	0	0	0	0	0	0	2	1	2	1.63
44		0.142857	0.857143	0.584615	0.153846	0.276923	0	0.953846	0	0	0	0	0	0	0.0307692	0	0	0	0	0	0	0	0	2	1	2	1.62
45		0.142857	0.857143	0.584615	0.153846	0.276923	0	0.923077	0	0	0	0	0	0	0.0615385	0	0	0	0	0	0	0	0	2	1	2	1.6
46		0.142857	0.857143	0.584615	0.153846	0.276923	0	0.969231	0	0	0	0	0	0.0153846	0	0	0	0	0	0	0	0	0	2	1	2	1.74
47		0.142857	0.857143	0.584615	0.153846	0.276923	0	0.969231	0	0	0	0	0.0153846	0	0	0	0	0	0	0	0	0	0	2	1	2	1.74
48		0.142857	0.857143	0.584615	0.153846	0.276923	0	0.923077	0	0	0	0.0615385	0	0	0	0	0	0	0	0	0	0	0	2	1	2	1.75
49		0.142857	0.857143	0.584615	0.153846	0.276923	0	0.923077	0	0	0.0615385	0	0	0	0	0	0	0	0	0	0	0	0	2	1	2	1.58
50	9	0.344828	0.655172	0.248466	0.214724	0.230061	0.306748	0.98773	0	0.0122699	0	0	0	0	0	0	0	0	0	0	0	0	0	2	1	2	1.49	K. Young, D. F. Wong, T. Ouchi, B. Huang, and B. Reichman, “Effects of La-addition to the structure, hydrogen storage, and electrochemical properties of C14 metal hydride alloys,” Electrochimica Acta, vol. 174, pp. 815–825, Aug. 2015, doi: 10.1016/j.electacta.2015.06.048.
51		0.35503	0.64497	0.244713	0.21148	0.226586	0.302115	0.97281	0	0.0120846	0	0	0	0	0	0	0	0	0.0302115	0	0	0	0	2	1	2	1.58
52		0.365854	0.634146	0.241071	0.208333	0.223214	0.297619	0.958333	0	0.0119048	0	0	0	0	0	0	0	0	0.0595238	0	0	0	0	2	1	2	1.66
53		0.377358	0.622642	0.237537	0.205279	0.219941	0.293255	0.944282	0	0.0117302	0	0	0	0	0	0	0	0	0.0879765	0	0	0	0	2	1	2	1.53
54		0.38961	0.61039	0.234104	0.202312	0.216763	0.289017	0.930636	0	0.0115607	0	0	0	0	0	0	0	0	0.115607	0	0	0	0	2	1	2	1.53
55		0.402685	0.597315	0.230769	0.19943	0.213675	0.2849	0.917379	0	0.011396	0	0	0	0	0	0	0	0	0.14245	0	0	0	0	2	1	2	1.42
56	13	0	1	0	0	0	0	0	0	0	0	0	0	2	0	0	0	0	0	0	0	0	0	2	1	2	1.8	R. B. Sivov, T. A. Zotov, and V. N. Verbetsky, “Hydrogen sorption properties of ZrFex (1.9 ≤ x ≤ 2.5) alloys,” Int. J. Hydrog. Energy, vol. 36, no. 1, pp. 1355–1358, Jan. 2011, doi: 10.1016/j.ijhydene.2010.06.118.
57		0	1	0	0	0	0	0	0	0	0	0	0	2	0	0	0	0	0	0	0	0	0	2	1	2	1.74
58		0	1	0	0	0	0	0	0	0	0	0	0	2	0	0	0	0	0	0	0	0	0	2	1	2	1.63
59	14	0.5	0.5	0.666667	0	0	0.666667	0	0	0	0	0	0	0.666667	0	0	0	0	0	0	0	0	0	2	1	2	1.88	S.-K. Chen, P.-H. Lee, H. Lee, and H.-T. Su, “Hydrogen storage of C14-CruFevMnwTixVyZrz alloys,” Mater. Chem. Phys., vol. 210, pp. 336–347, May 2018, doi: 10.1016/j.matchemphys.2017.08.008.
60		0.5	0.5	0.571429	0	0.285714	0.571429	0	0	0	0	0	0	0.571429	0	0	0	0	0	0	0	0	0	2	1	2	1.71
61		0.5	0.5	0.533333	0	0.4	0.533333	0	0	0	0	0	0	0.533333	0	0	0	0	0	0	0	0	0	2	1	2	1.6
62		0.5	0.5	0.5	0	0.5	0.5	0	0	0	0	0	0	0.5	0	0	0	0	0	0	0	0	0	2	1	2	1.5
63		0.5	0.5	0.470588	0	0.588235	0.470588	0	0	0	0	0	0	0.470588	0	0	0	0	0	0	0	0	0	2	1	2	1.47
64		0.5	0.5	0.444444	0	0.666667	0.444444	0	0	0	0	0	0	0.444444	0	0	0	0	0	0	0	0	0	2	1	2	1.47
65		0.5	0.5	0.4	0	0.8	0.4	0	0	0	0	0	0	0.4	0	0	0	0	0	0	0	0	0	2	1	2	1.23
66		0.5	0.5	0.666667	0	0.666667	0.666667	0	0	0	0	0	0	0	0	0	0	0	0	0	0	0	0	2	1	2	1.92
67		0.5	0.5	0.571429	0	0.571429	0.571429	0	0	0	0	0	0	0.285714	0	0	0	0	0	0	0	0	0	2	1	2	1.93
68		0.5	0.5	0.444444	0	0.444444	0.444444	0	0	0	0	0	0	0.666667	0	0	0	0	0	0	0	0	0	2	1	2	1.72
69		0.5	0.5	0.4	0	0.4	0.4	0	0	0	0	0	0	0.8	0	0	0	0	0	0	0	0	0	2	1	2	1.43
70		0.5	0.5	0	0	0.666667	0.666667	0	0	0	0	0	0	0.666667	0	0	0	0	0	0	0	0	0	2	1	2	1.18
71		0.5	0.5	0.285714	0	0.571429	0.571429	0	0	0	0	0	0	0.571429	0	0	0	0	0	0	0	0	0	2	1	2	1.78
72		0.5	0.5	0.4	0	0.533333	0.533333	0	0	0	0	0	0	0.533333	0	0	0	0	0	0	0	0	0	2	1	2	1.71
73		0.5	0.5	0.588235	0	0.470588	0.470588	0	0	0	0	0	0	0.470588	0	0	0	0	0	0	0	0	0	2	1	2	1.61
74		0.5	0.5	0.666667	0	0.444444	0.444444	0	0	0	0	0	0	0.444444	0	0	0	0	0	0	0	0	0	2	1	2	1.5
75		0.5	0.5	0.8	0	0.4	0.4	0	0	0	0	0	0	0.4	0	0	0	0	0	0	0	0	0	2	1	2	1.47
76		0	1	0.5	0	0.5	0.5	0	0	0	0	0	0	0.5	0	0	0	0	0	0	0	0	0	2	1	2	1.27
77		0.333333	0.666667	0.5	0	0.5	0.5	0	0	0	0	0	0	0.5	0	0	0	0	0	0	0	0	0	2	1	2	1.2
78		0.6	0.4	0.5	0	0.5	0.5	0	0	0	0	0	0	0.5	0	0	0	0	0	0	0	0	0	2	1	2	1.19
79		0.666667	0.333333	0.5	0	0.5	0.5	0	0	0	0	0	0	0.5	0	0	0	0	0	0	0	0	0	2	1	2	1.25
80		0.5	0.5	0.666667	0	0.666667	0	0	0	0	0	0	0	0.666667	0	0	0	0	0	0	0	0	0	2	1	2	1.72
81		0.5	0.5	0.571429	0	0.571429	0.285714	0	0	0	0	0	0	0.571429	0	0	0	0	0	0	0	0	0	2	1	2	1.7
82		0.5	0.5	0.444444	0	0.444444	0.666667	0	0	0	0	0	0	0.444444	0	0	0	0	0	0	0	0	0	2	1	2	1.85
83		0.5	0.5	0.4	0	0.4	0.8	0	0	0	0	0	0	0.4	0	0	0	0	0	0	0	0	0	2	1	2	1.54
84		1	0	0.5	0	0.5	0.5	0	0	0	0	0	0	0.5	0	0	0	0	0	0	0	0	0	2	1	2	1.74
85		0.666667	0.333333	0.5	0	0.5	0.5	0	0	0	0	0	0	0.5	0	0	0	0	0	0	0	0	0	2	1	2	1.72
86		0.4	0.6	0.5	0	0.5	0.5	0	0	0	0	0	0	0.5	0	0	0	0	0	0	0	0	0	2	1	2	1.68
87		0.333333	0.666667	0.5	0	0.5	0.5	0	0	0	0	0	0	0.5	0	0	0	0	0	0	0	0	0	2	1	2	1.85
88		0.7	0.3	1.6	0	0	0.4	0	0	0	0	0	0	0	0	0	0	0	0	0	0	0	0	2	1	2	1.8	P. Ma, E. Wu, and W. Li, “Hydrogen storage properties and microstructures of Ti0.7Zr0.3(Mn1−V )2 (x = 0.1, 0.2, 0.3, 0.4, 0.5) alloys,” Int. J. Hydrog. Energy, vol. 39, no. 25, pp. 13569–13575, Aug. 2014, doi: 10.1016/j.ijhydene.2014.03.178.
89	16	1	0	0	0	2	0	0	0	0	0	0	0	0	0	0	0	0	0	0	0	0	0	2	1	2	2	T. A. Zotov, R. B. Sivov, E. A. Movlaev, S. V. Mitrokhin, and V. N. Verbetsky, “IMC hydrides with high hydrogen dissociation pressure,” J. Alloys Compd., vol. 509, pp. S839–S843, Sep. 2011, doi: 10.1016/j.jallcom.2011.01.198.
90		1	0	0	0	2	0	0	0	0	0	0	0	0	0	0	0	0	0	0	0	0	0	2	1	2	2
91		1	0	0	0	1.94444	0	0	0	0.0555556	0	0	0	0	0	0	0	0	0	0	0	0	0	2	1	2	1.9
92		1	0	0	0	1.77778	0	0	0	0.222222	0	0	0	0	0	0	0	0	0	0	0	0	0	2	1	2	2.1
93		1	0	0	0	1.78947	0	0	0	0.210526	0	0	0	0	0	0	0	0	0	0	0	0	0	2	1	2	2.2
94		1	0	0	0	1.95	0	0	0	0.05	0	0	0	0	0	0	0	0	0	0	0	0	0	2	1	2	2.1
95		1	0	0.222222	0	1.77778	0	0	0	0	0	0	0	0	0	0	0	0	0	0	0	0	0	2	1	2	1.9
96		1	0	1	0	1	0	0	0	0	0	0	0	0	0	0	0	0	0	0	0	0	0	2	1	2	2
97		1	0	0	0	1.94595	0	0	0	0	0	0	0	0	0.0540541	0	0	0	0	0	0	0	0	2	1	2	2.1
98		1	0	0	0	1.94595	0	0	0	0	0	0	0	0	0	0	0	0	0	0.0540541	0	0	0	2	1	2	1.8
99		1	0	0	0	1.89189	0	0.108108	0	0	0	0	0	0	0	0	0	0	0	0	0	0	0	2	1	2	2.1
100		1	0	0	0	1.7	0	0.3	0	0	0	0	0	0	0	0	0	0	0	0	0	0	0	2	1	2	1.9
101		1	0	0	0	1.86275	0	0	0	0	0	0	0	0	0	0	0.137255	0	0	0	0	0	0	2	1	2	1.9
102		1	0	0	0	1.98953	0	0	0	0	0	0	0	0	0	0	0.0104712	0	0	0	0	0	0	2	1	2	1.9
103	17	1.1	0	1	0	1	0	0	0	0	0	0	0	0	0	0	0	0	0	0	0	0	0	2	1.1	1.81818	0.57	M. Kandavel, V. V. Bhat, A. Rougier, L. Aymard, G.-A. Nazri, and J.-M. Tarascon, “Improvement of hydrogen storage properties of the AB2 Laves phase alloys for automotive application,” Int. J. Hydrog. Energy, vol. 33, no. 14, pp. 3754–3761, Jul. 2008, doi: 10.1016/j.ijhydene.2008.04.042.
104		0.95	0.05	1	0	1	0	0	0	0	0	0	0	0	0	0	0	0	0	0	0	0	0	2	1.1	1.81818	1.76
105		0.94	0.06	1	0	1	0	0	0	0	0	0	0	0	0	0	0	0	0	0	0	0	0	2	1.1	1.81818	1.54
106		0.9	0.1	1	0	1	0	0	0	0	0	0	0	0	0	0	0	0	0	0	0	0	0	2	1.1	1.81818	0.89
107	19	0.45	0.55	0.116883	0	0	0.584416	1.2987	0	0	0	0	0	0	0	0	0	0	0	0	0	0	0	2	1	2	1.8	T. A. Zotov, V. N. Verbetsky, T. Y. Safonova, and O. A. Petrii, “Nonstoichiometric Ti-Zr-Ni-V-Mn alloys: the effect of composition on hydrogen sorption and electrochemical characteristics,” J. Solid State Electrochem., vol. 7, no. 9, pp. 645–650, Sep. 2003, doi: 10.1007/s10008-003-0423-7.
108		0.45	0.55	0.231707	0	0	0.54878	1.21951	0	0	0	0	0	0	0	0	0	0	0	0	0	0	0	2	1	2	1.8
109		0.45	0.55	0.323699	0	0	0.520231	1.15607	0	0	0	0	0	0	0	0	0	0	0	0	0	0	0	2	1	2	1.78
110		0.45	0.55	0.300654	0	0	0.588235	1.11111	0	0	0	0	0	0	0	0	0	0	0	0	0	0	0	2	1	2	1.98
111		0.45	0.55	0.404908	0	0	0.552147	1.04294	0	0	0	0	0	0	0	0	0	0	0	0	0	0	0	2	1	2	1.71
112		0.45	0.55	0.579235	0	0	0.491803	0.928962	0	0	0	0	0	0	0	0	0	0	0	0	0	0	0	2	1	2	1.82
113		0.45	0.55	0.7	0	0	0.45	0.85	0	0	0	0	0	0	0	0	0	0	0	0	0	0	0	2	1	2	2.04
114		0.45	0.55	0.630952	0	0	0.535714	0.833333	0	0	0	0	0	0	0	0	0	0	0	0	0	0	0	2	1	2	1.69
115		0.45	0.55	0.763441	0	0	0.483871	0.752688	0	0	0	0	0	0	0	0	0	0	0	0	0	0	0	2	1	2	1.86
116		0.45	0.55	0.878049	0	0	0.439024	0.682927	0	0	0	0	0	0	0	0	0	0	0	0	0	0	0	2	1	2	2.01
117		0.45	0.55	1.07258	0	0	0.362903	0.564516	0	0	0	0	0	0	0	0	0	0	0	0	0	0	0	2	1	2	1.6
118	20	0.65	0.35	1	0	0.8	0	0	0	0	0	0	0	0.2	0	0	0	0	0	0	0	0	0	2	1	2	1.8	K. Manickam, D. M. Grant, and G. S. Walker, “Optimization of AB2 type alloy composition with superior hydrogen storage properties for stationary applications,” Int. J. Hydrog. Energy, vol. 40, no. 46, pp. 16288–16296, Dec. 2015, doi: 10.1016/j.ijhydene.2015.09.157.
119		0.65	0.35	1	0	0.8	0	0	0	0	0	0	0	0.2	0	0	0	0	0	0	0	0	0	2	1	2	2.05
120		0.65	0.35	1	0	0.8	0	0	0	0	0	0	0	0.2	0	0	0	0	0	0	0	0	0	2	1	2	2.1
121		0.953333	0.0466667	1	0	0.8	0	0	0	0	0	0	0	0.2	0	0	0	0	0	0	0	0	0	2	1	2	2.2
122	21	0.358209	0.641791	0.409023	0	0.135338	0.300752	1.14586	0.00902256	0	0	0	0	0	0	0	0	0	0	0	0	0	0	2	1	2	1.42	K. Young et al., “Optimization of Co-content in C14 Laves phase multi-component alloys for NiMH battery application,” J. Alloys Compd., vol. 489, no. 1, pp. 202–210, Jan. 2010, doi: 10.1016/j.jallcom.2009.09.052.
123		0.358209	0.641791	0.409023	0.0150376	0.135338	0.300752	1.13083	0.00902256	0	0	0	0	0	0	0	0	0	0	0	0	0	0	2	1	2	1.45
124		0.358209	0.641791	0.409023	0.0300752	0.135338	0.300752	1.11579	0.00902256	0	0	0	0	0	0	0	0	0	0	0	0	0	0	2	1	2	1.62
125		0.358209	0.641791	0.409023	0.0451128	0.135338	0.300752	1.10075	0.00902256	0	0	0	0	0	0	0	0	0	0	0	0	0	0	2	1	2	1.6
126		0.358209	0.641791	0.409023	0.0601504	0.135338	0.300752	1.08571	0.00902256	0	0	0	0	0	0	0	0	0	0	0	0	0	0	2	1	2	1.53
127		0.358209	0.641791	0.409023	0.075188	0.135338	0.300752	1.07068	0.00902256	0	0	0	0	0	0	0	0	0	0	0	0	0	0	2	1	2	1.44
128	23	0.9	0.1	1.62857	0	0	0.371429	0	0	0	0	0	0	0	0	0	0	0	0	0	0	0	0	2	1	2	1.98	S. V. Mitrokhin, T. N. Bezuglaya, and V. N. Verbetsky, “Structure and hydrogen sorption properties of (Ti,Zr)–Mn–V alloys,” J. Alloys Compd., vol. 330–332, pp. 146–151, Jan. 2002, doi: 10.1016/S0925-8388(01)01469-4.
129		0.888889	0.111111	1.84375	0	0	0.15625	0	0	0	0	0	0	0	0	0	0	0	0	0	0	0	0	2	1	2	1.76
130		0.885714	0.114286	1.69231	0	0	0.307692	0	0	0	0	0	0	0	0	0	0	0	0	0	0	0	0	2	1	2	1.9
131		0.903226	0.0967742	1.92157	0	0	0.0784314	0	0	0	0	0	0	0	0	0	0	0	0	0	0	0	0	2	1	2	1.8
132		0.888889	0.111111	1.5625	0	0	0.4375	0	0	0	0	0	0	0	0	0	0	0	0	0	0	0	0	2	1	2	1.93
133		0.9	0.1	1.83333	0	0	0.166667	0	0	0	0	0	0	0	0	0	0	0	0	0	0	0	0	2	1	2	1.93
134		0.871795	0.128205	1.63934	0	0	0.360656	0	0	0	0	0	0	0	0	0	0	0	0	0	0	0	0	2	1	2	1.85
135		0.888889	0.111111	1.4375	0	0	0.5625	0	0	0	0	0	0	0	0	0	0	0	0	0	0	0	0	2	1	2	2.04
136		0.9	0.1	1.66667	0	0	0.333333	0	0	0	0	0	0	0	0	0	0	0	0	0	0	0	0	2	1	2	1.97
137		0.869565	0.130435	1.81481	0	0	0.185185	0	0	0	0	0	0	0	0	0	0	0	0	0	0	0	0	2	1	2	1.97
138		0.9	0.1	1.85714	0	0	0.142857	0	0	0	0	0	0	0	0	0	0	0	0	0	0	0	0	2	1	2	0.5
139		0.885714	0.114286	1.84615	0	0	0.153846	0	0	0	0	0	0	0	0	0	0	0	0	0	0	0	0	2	1	2	0.5
140	25	0.358209	0.641791	0.243609	0.240602	0.225564	0.300752	0.968421	0.00902256	0.0120301	0	0	0	0	0	0	0	0	0	0	0	0	0	2	1	2	1.49	K. Young, T. Ouchi, B. Huang, B. Reichman, and M. A. Fetcenko, “Studies of copper as a modifier in C14-predominant AB2 metal hydride alloys,” J. Power Sources, vol. 204, pp. 205–212, Apr. 2012, doi: 10.1016/j.jpowsour.2012.01.030.
141		0.358209	0.641791	0.243609	0.210526	0.225564	0.300752	0.968421	0.00902256	0.0120301	0	0	0	0	0	0.0300752	0	0	0	0	0	0	0	2	1	2	1.39
142		0.358209	0.641791	0.243609	0.180451	0.225564	0.300752	0.968421	0.00902256	0.0120301	0	0	0	0	0	0.0601504	0	0	0	0	0	0	0	2	1	2	1.3
143		0.358209	0.641791	0.243609	0.150376	0.225564	0.300752	0.968421	0.00902256	0.0120301	0	0	0	0	0	0.0902256	0	0	0	0	0	0	0	2	1	2	1.2
144		0.358209	0.641791	0.243609	0.120301	0.225564	0.300752	0.968421	0.00902256	0.0120301	0	0	0	0	0	0.120301	0	0	0	0	0	0	0	2	1	2	1.14
145		0.358209	0.641791	0.243609	0.0902256	0.225564	0.300752	0.968421	0.00902256	0.0120301	0	0	0	0	0	0.150376	0	0	0	0	0	0	0	2	1	2	1.11
146	26	0.372549	0.627451	0.167702	0.0465839	0.254658	0.301242	1.20807	0.00931677	0.0124224	0	0	0	0	0	0	0	0	0	0	0	0	0	2	1	2	1.3	K. Young, J. Nei, B. Huang, and M. A. Fetcenko, “Studies of off-stoichiometric AB2 metal hydride alloy: Part 2. Hydrogen storage and electrochemical properties,” Int. J. Hydrog. Energy, vol. 36, no. 17, pp. 11146–11154, Aug. 2011, doi: 10.1016/j.ijhydene.2011.05.056.
147		0.372832	0.627168	0.168196	0.0458716	0.256881	0.299694	1.20795	0.00917431	0.0122324	0	0	0	0	0	0	0	0	0	0	0	0	0	2	1	2	1.44
148		0.373134	0.626866	0.168421	0.0451128	0.255639	0.300752	1.20902	0.00902256	0.0120301	0	0	0	0	0	0	0	0	0	0	0	0	0	2	1	2	1.4
149		0.372671	0.627329	0.165698	0.0436047	0.281977	0.296512	1.19186	0.00872093	0.0116279	0	0	0	0	0	0	0	0	0	0	0	0	0	2	1	2	1.31
150		0.373802	0.626198	0.168605	0.0465116	0.255814	0.299419	1.2093	0.00872093	0.0116279	0	0	0	0	0	0	0	0	0	0	0	0	0	2	1	2	1.11
151		0.372549	0.627451	0.152411	0.1493	0.164852	0.301711	1.20995	0.00933126	0.0124417	0	0	0	0	0	0	0	0	0	0	0	0	0	2	1	2	1.28
152		0.372832	0.627168	0.153139	0.150077	0.165391	0.300153	1.2098	0.00918836	0.0122511	0	0	0	0	0	0	0	0	0	0	0	0	0	2	1	2	1.3
153		0.373134	0.626866	0.153383	0.150376	0.165414	0.300752	1.20902	0.00902256	0.0120301	0	0	0	0	0	0	0	0	0	0	0	0	0	2	1	2	1.14
154		0.372671	0.627329	0.153392	0.150442	0.165192	0.300885	1.20944	0.00884956	0.0117994	0	0	0	0	0	0	0	0	0	0	0	0	0	2	1	2	1.06
155		0.373802	0.626198	0.15407	0.151163	0.165698	0.299419	1.2093	0.00872093	0.0116279	0	0	0	0	0	0	0	0	0	0	0	0	0	2	1	2	0.77
156		0.372549	0.627451	0.124224	0.23913	0.10559	0.301242	1.20807	0.00931677	0.0124224	0	0	0	0	0	0	0	0	0	0	0	0	0	2	1	2	1.15
157		0.372832	0.627168	0.122511	0.24196	0.104135	0.300153	1.2098	0.00918836	0.0122511	0	0	0	0	0	0	0	0	0	0	0	0	0	2	1	2	1.29
158		0.373134	0.626866	0.123308	0.240602	0.105263	0.300752	1.20902	0.00902256	0.0120301	0	0	0	0	0	0	0	0	0	0	0	0	0	2	1	2	0.93
159		0.372671	0.627329	0.123711	0.241532	0.106038	0.300442	1.20766	0.00883652	0.011782	0	0	0	0	0	0	0	0	0	0	0	0	0	2	1	2	0.9
160		0.373802	0.626198	0.122271	0.24163	0.104803	0.299854	1.21106	0.00873362	0.0116448	0	0	0	0	0	0	0	0	0	0	0	0	0	2	1	2	0.61
161	27	0.97281	0.0271903	1.4438	0	0.0489914	0.420749	0	0	0	0	0	0	0.0864553	0	0	0	0	0	0	0	0	0	2	1	2	1.5	U. Ulmer, M. Dieterich, A. Pohl, R. Dittmeyer, M. Linder, and M. Fichtner, “Study of the structural, thermodynamic and cyclic effects of vanadium and titanium substitution in laves-phase AB2 hydrogen storage alloys,” Int. J. Hydrog. Energy, vol. 42, no. 31, pp. 20103–20110, Aug. 2017, doi: 10.1016/j.ijhydene.2017.06.137.
162		0.973054	0.0269461	1.45455	0	0.046176	0.409812	0	0	0	0	0	0	0.0894661	0	0	0	0	0	0	0	0	0	2	1	2	1.4
163		0.975535	0.0244648	1.43678	0	0.0488506	0.422414	0	0	0	0	0	0	0.091954	0	0	0	0	0	0	0	0	0	2	1	2	1.5
164		0.976331	0.0236686	1.44492	0	0.0486409	0.41774	0	0	0	0	0	0	0.0886981	0	0	0	0	0	0	0	0	0	2	1	2	1.4
165	28	0.358209	0.641791	0.243609	0.240602	0.225564	0.300752	0.968421	0.00902256	0.0120301	0	0	0	0	0	0	0	0	0	0	0	0	0	2	1	2	1.49	K. Young, T. Ouchi, B. Huang, B. Reichman, and M. A. Fetcenko, “The structure, hydrogen storage, and electrochemical properties of Fe-doped C14-predominating AB2 metal hydride alloys,” Int. J. Hydrog. Energy, vol. 36, no. 19, pp. 12296–12304, Sep. 2011, doi: 10.1016/j.ijhydene.2011.06.117.
166		0.358209	0.641791	0.243609	0.210526	0.225564	0.300752	0.968421	0.00902256	0.0120301	0	0	0	0.0300752	0	0	0	0	0	0	0	0	0	2	1	2	1.51
167		0.358209	0.641791	0.243609	0.180451	0.225564	0.300752	0.968421	0.00902256	0.0120301	0	0	0	0.0601504	0	0	0	0	0	0	0	0	0	2	1	2	1.49
168		0.358209	0.641791	0.243609	0.150376	0.225564	0.300752	0.968421	0.00902256	0.0120301	0	0	0	0.0902256	0	0	0	0	0	0	0	0	0	2	1	2	1.51
169		0.358209	0.641791	0.243609	0.120301	0.225564	0.300752	0.968421	0.00902256	0.0120301	0	0	0	0.120301	0	0	0	0	0	0	0	0	0	2	1	2	1.53
170		0.358209	0.641791	0.243609	0.0902256	0.225564	0.300752	0.968421	0.00902256	0.0120301	0	0	0	0.150376	0	0	0	0	0	0	0	0	0	2	1	2	1.53
171	29	1	0	1.35135	0	0	0.581081	0	0	0	0	0	0	0	0	0	0	0	0	0	0.0675676	0	0	2	1	2	1.26	L. Pickering, D. Reed, A. I. Bevan, and D. Book, “Ti–V–Mn based metal hydrides for hydrogen compression applications,” J. Alloys Compd., vol. 645, pp. S400–S403, Oct. 2015, doi: 10.1016/j.jallcom.2014.12.098.
172		1	0	1.35135	0	0	0.527027	0	0	0	0	0	0	0	0	0	0	0	0	0	0.121622	0	0	2	1	2	1.55
173	30	0.373134	0.626866	0.0781955	0.0451128	0.255639	0.300752	1.3203	0	0	0	0	0	0	0	0	0	0	0	0	0	0	0	2	1	2	1	K. Young, B. Chao, L. A. Bendersky, and K. Wang, “Ti12.5Zr21V10Cr8.5MnxCo1.5Ni46.5−x AB2-type metal hydride alloys for electrochemical storage application: Part 2. Hydrogen storage and electrochemical properties,” J. Power Sources, vol. 218, pp. 487–494, Nov. 2012, doi: 10.1016/j.jpowsour.2012.07.079.
174		0.373134	0.626866	0.168421	0.0451128	0.255639	0.300752	1.23008	0	0	0	0	0	0	0	0	0	0	0	0	0	0	0	2	1	2	1.31
175		0.373134	0.626866	0.258647	0.0451128	0.255639	0.300752	1.13985	0	0	0	0	0	0	0	0	0	0	0	0	0	0	0	2	1	2	1.41
176		0.373134	0.626866	0.348872	0.0451128	0.255639	0.300752	1.04962	0	0	0	0	0	0	0	0	0	0	0	0	0	0	0	2	1	2	1.58
177		0.373134	0.626866	0.439098	0.0451128	0.255639	0.300752	0.959398	0	0	0	0	0	0	0	0	0	0	0	0	0	0	0	2	1	2	1.57
178		0.373134	0.626866	0.529323	0.0451128	0.255639	0.300752	0.869173	0	0	0	0	0	0	0	0	0	0	0	0	0	0	0	2	1	2	1.58
179		0.373134	0.626866	0.619549	0.0451128	0.255639	0.300752	0.778947	0	0	0	0	0	0	0	0	0	0	0	0	0	0	0	2	1	2	1.57
180		0.373134	0.626866	0.709774	0.0451128	0.255639	0.300752	0.688722	0	0	0	0	0	0	0	0	0	0	0	0	0	0	0	2	1	2	1.58
181	31	0	1	0	0	1.33333	0.666667	0	0	0	0	0	0	0	0	0	0	0	0	0	0	0	0	2	1	2	1.18	L. Pickering, M. V. Lototskyy, M. Wafeeq Davids, C. Sita, and V. Linkov, “Induction melted AB 2 -type metal hydrides for hydrogen storage and compression applications,” Materials Today: Proceedings, vol. 5, no. 4, pp. 10470–10478, 2018, doi: 10.1016/j.matpr.2017.12.378.
182		0	1	0	0	0.470588	1.52941	0	0	0	0	0	0	0	0	0	0	0	0	0	0	0	0	2	1	2	1.14
183		0	1	0	0	1.4	0.6	0	0	0	0	0	0	0	0	0	0	0	0	0	0	0	0	2	1	2	1.26
184		0	1	0	0	1.2	0.8	0	0	0	0	0	0	0	0	0	0	0	0	0	0	0	0	2	1	2	1.46
185		0	1	0	0	0	2	0	0	0	0	0	0	0	0	0	0	0	0	0	0	0	0	2	1	2	1.24
186		0	1	0	0	0	2	0	0	0	0	0	0	0	0	0	0	0	0	0	0	0	0	2	1	2	1.28
187	32	0.358209	0.641791	0.243609	0.240602	0.225564	0.300752	0.968421	0.00902256	0.0120301	0	0	0	0	0	0	0	0	0	0	0	0	0	2	1	2	1.49	K. Young, T. Ouchi, B. Huang, B. Reichman, and R. Blankenship, “Improvement in −40°C electrochemical properties of AB2 metal hydride alloy by silicon incorporation,” Journal of Alloys and Compounds, vol. 575, pp. 65–72, Oct. 2013, doi: 10.1016/j.jallcom.2013.04.005.
188		0.358209	0.641791	0.243609	0.240602	0.225564	0.300752	0.938346	0.00902256	0.0120301	0	0	0	0	0	0	0	0	0	0.0300752	0	0	0	2	1	2	1.45
189		0.358209	0.641791	0.243609	0.240602	0.225564	0.300752	0.908271	0.00902256	0.0120301	0	0	0	0	0	0	0	0	0	0.0601504	0	0	0	2	1	2	1.42
190		0.358209	0.641791	0.243609	0.240602	0.225564	0.300752	0.878195	0.00902256	0.0120301	0	0	0	0	0	0	0	0	0	0.0902256	0	0	0	2	1	2	1.31
191		0.358209	0.641791	0.243609	0.240602	0.225564	0.300752	0.84812	0.00902256	0.0120301	0	0	0	0	0	0	0	0	0	0.120301	0	0	0	2	1	2	1.27
192	36	0.358209	0.641791	0.243609	0.240602	0.225564	0.300752	0.968421	0.00902256	0.0120301	0	0	0	0	0	0	0	0	0	0	0	0	0	2	1	2	1.49	K. Young, D. F. Wong, J. Nei, and B. Reichman, “Electrochemical properties of hypo-stoichiometric Y-doped AB 2 metal hydride alloys at ultra-low temperature,” Journal of Alloys and Compounds, vol. 643, pp. 17–27, Sep. 2015, doi: 10.1016/j.jallcom.2015.04.128.
193		0.358209	0.641791	0.243609	0.210526	0.225564	0.300752	0.968421	0.00902256	0.0120301	0	0	0	0	0	0	0	0	0	0	0	0	0.0300752	2	1	2	0
194		0.358209	0.641791	0.243609	0.180451	0.225564	0.300752	0.968421	0.00902256	0.0120301	0	0	0	0	0	0	0	0	0	0	0	0	0.0601504	2	1	2	0
195		0.358209	0.641791	0.243609	0.150376	0.225564	0.300752	0.968421	0.00902256	0.0120301	0	0	0	0	0	0	0	0	0	0	0	0	0.0902256	2	1	2	0
196		0.358209	0.641791	0.243609	0.120301	0.225564	0.300752	0.968421	0.00902256	0.0120301	0	0	0	0	0	0	0	0	0	0	0	0	0.120301	2	1	2	0
197		0.358209	0.641791	0.243609	0.0902256	0.225564	0.300752	0.968421	0.00902256	0.0120301	0	0	0	0	0	0	0	0	0	0	0	0	0.150376	2	1	2	0
198		0.35905	0.64095	0.24736	0.211161	0.229261	0.304676	0.977376	0.00904977	0.0120664	0	0	0	0	0	0	0	0	0	0	0	0	0.00904977	2	1	2	1.49
199		0.358824	0.641176	0.248862	0.185129	0.230653	0.306525	0.989378	0.0091047	0.0121396	0	0	0	0	0	0	0	0	0	0	0	0	0.0182094	2	1	2	1.48
200		0.358601	0.641399	0.251897	0.15478	0.233687	0.30956	0.998483	0.0091047	0.0121396	0	0	0	0	0	0	0	0	0	0	0	0	0.030349	2	1	2	1.56
201		0.357558	0.642442	0.253435	0.125191	0.235115	0.314504	1.01069	0.00916031	0.0122137	0	0	0	0	0	0	0	0	0	0	0	0	0.0396947	2	1	2	1.67
202		0.357349	0.642651	0.257274	0.0949464	0.238897	0.31853	1.01991	0.00918836	0.0122511	0	0	0	0	0	0	0	0	0	0	0	0	0.0490046	2	1	2	1.7
203	37	0.358209	0.641791	0.168421	0.0451128	0.255639	0.300752	1.20902	0.00902256	0.0120301	0	0	0	0	0	0	0	0	0	0	0	0	0	2	1	2	1.4	K. Young et al., “The correlation of C14/C15 phase abundance and electrochemical properties in the AB2 alloys,” Journal of Alloys and Compounds, vol. 506, no. 2, pp. 841–848, Sep. 2010, doi: 10.1016/j.jallcom.2010.07.091.
204		0.358209	0.641791	0.153383	0.150376	0.165414	0.300752	1.20902	0.00902256	0.0120301	0	0	0	0	0	0	0	0	0	0	0	0	0	2	1	2	1.14
205		0.358209	0.641791	0.123308	0.240602	0.105263	0.300752	1.20902	0.00902256	0.0120301	0	0	0	0	0	0	0	0	0	0	0	0	0	2	1	2	0.93
206	39	0.358209	0.641791	0.243609	0.240602	0.225564	0.300752	0.968421	0.00902256	0.0120301	0	0	0	0	0	0	0	0	0	0	0	0	0	2	1	2	1.45	K.-H. Young, J. Nei, C. Wan, R. Denys, and V. Yartys, “Comparison of C14- and C15-Predomiated AB2 Metal Hydride Alloys for Electrochemical Applications,” Batteries, vol. 3, no. 4, p. 22, Jul. 2017, doi: 10.3390/batteries3030022.
207		0.206349	0.793651	0.648175	0	0	0.113869	1.10949	0.00875912	0	0	0	0	0.110949	0	0	0	0	0.00875912	0	0	0	0	2	1	2	1.47
208		0.206349	0.793651	0.648175	0	0	0.113869	1.10949	0.00875912	0	0	0	0	0.110949	0	0	0	0	0.00875912	0	0	0	0	2	1	2	0.95
209	43	0.5	0.5	0	0	0	0.4	0.4	0	0	0	0	0	1.2	0	0	0	0	0	0	0	0	0	2	1	2	1	E. D. Koultoukis, S. S. Makridis, D. Fruchart, and A. K. Stubos, “Two-Stage Hydrogen Compression Using Zr-Based Metal Hydrides,” SSP, vol. 194, pp. 249–253, Nov. 2012, doi: 10.4028/www.scientific.net/SSP.194.249.
210		0.25	0.75	0	0	0	0.2	0.8	0	0	0	0	0	1	0	0	0	0	0	0	0	0	0	2	1	2	1
211	45	0.358209	0.641791	0.243609	0.240602	0.225564	0.300752	0.968421	0.00902256	0.0120301	0	0	0	0	0	0	0	0	0	0	0	0	0	2	1	2	1.45	S. Chang, K.-H. Young, T. Ouchi, J. Nei, and X. Wu, “Effects of Boron-Incorporation in a V-Containing Zr-Based AB2 Metal Hydride Alloy,” Batteries, vol. 3, no. 4, p. 36, Nov. 2017, doi: 10.3390/batteries3040036.
212		0.358209	0.641791	0.243609	0.240602	0.225564	0.288722	0.950376	0.00902256	0.0120301	0	0	0	0	0.0300752	0	0	0	0	0	0	0	0	2	1	2	1.5
213		0.358209	0.641791	0.243609	0.240602	0.225564	0.276692	0.932331	0.00902256	0.0120301	0	0	0	0	0.0601504	0	0	0	0	0	0	0	0	2	1	2	1.46
214		0.358209	0.641791	0.243609	0.240602	0.225564	0.264662	0.914286	0.00902256	0.0120301	0	0	0	0	0.0902256	0	0	0	0	0	0	0	0	2	1	2	1.44
215		0.358209	0.641791	0.243609	0.240602	0.225564	0.252632	0.896241	0.00902256	0.0120301	0	0	0	0	0.120301	0	0	0	0	0	0	0	0	2	1	2	1.46
216		0.358209	0.641791	0.243609	0.240602	0.225564	0.240602	0.878195	0.00902256	0.0120301	0	0	0	0	0.150376	0	0	0	0	0	0	0	0	2	1	2	1.5
217	47	0.358209	0.641791	0.168421	0.0451128	0.255639	0.300752	1.20902	0.00902256	0.0120301	0	0	0	0	0	0	0	0	0	0	0	0	0	2	1	2	1.4	K. Young, M. Young, T. Ouchi, B. Reichman, and M. A. Fetcenko, “Improvement in high-rate dischargeability, activation, and low-temperature performance in multi-phase AB2 alloys by partial substitution of Zr with Y,” Journal of Power Sources, vol. 215, pp. 279–287, Oct. 2012, doi: 10.1016/j.jpowsour.2012.05.030.
218		0.369231	0.630769	0.165926	0.0444444	0.251852	0.296296	1.19111	0.00888889	0.0118519	0	0	0	0	0	0	0	0	0	0	0	0	0.0296296	2	1	2	1.38
219		0.380952	0.619048	0.163504	0.0437956	0.248175	0.291971	1.17372	0.00875912	0.0116788	0	0	0	0	0	0	0	0	0	0	0	0	0.0583942	2	1	2	1.36
220		0.393443	0.606557	0.161151	0.0431655	0.244604	0.28777	1.15683	0.00863309	0.0115108	0	0	0	0	0	0	0	0	0	0	0	0	0.0863309	2	1	2	1.31
221		0.40678	0.59322	0.158865	0.0425532	0.241135	0.283688	1.14043	0.00851064	0.0113475	0	0	0	0	0	0	0	0	0	0	0	0	0.113475	2	1	2	1.2
222		0.358209	0.641791	0.123308	0.240602	0.105263	0.300752	1.20902	0.00902256	0.0120301	0	0	0	0	0	0	0	0	0	0	0	0	0	2	1	2	0.93
223		0.369231	0.630769	0.121481	0.237037	0.103704	0.296296	1.19111	0.00888889	0.0118519	0	0	0	0	0	0	0	0	0	0	0	0	0.0296296	2	1	2	0.96
224		0.380952	0.619048	0.119708	0.233577	0.10219	0.291971	1.17372	0.00875912	0.0116788	0	0	0	0	0	0	0	0	0	0	0	0	0.0583942	2	1	2	0.98
225		0.393443	0.606557	0.117986	0.230216	0.100719	0.28777	1.15683	0.00863309	0.0115108	0	0	0	0	0	0	0	0	0	0	0	0	0.0863309	2	1	2	1.1
226		0.40678	0.59322	0.116312	0.22695	0.0992908	0.283688	1.14043	0.00851064	0.0113475	0	0	0	0	0	0	0	0	0	0	0	0	0.113475	2	1	2	1.08
227	48	0.15	0.85	0.487805	0	0	0.0836237	0.836237	0	0	0	0	0	0.0836237	0	0	0	0	0.0209059	0	0	0	0.487805	2	1	2	1.54	A. A. Volodin et al., “Study of hydrogen storage and electrochemical properties of AB2-type Ti0.15Zr0.85La0.03Ni1.2Mn0.7V0.12Fe0.12 alloy,” Journal of Alloys and Compounds, vol. 793, pp. 564–575, Jul. 2019, doi: 10.1016/j.jallcom.2019.03.134.
228	49	0	1	0	0	0	0	0	0	0	0	0	0	1.48148	0	0	0	0	0	0	0	0	0.518519	2	1	2	1.66	Y. Z. Chen, H. L. Pang, H. Wang, J. W. Liu, L. Z. Ouyang, and M. Zhu, “Exploration of Ti substitution in AB2-type Y Zr Fe based hydrogen storage alloys,” International Journal of Hydrogen Energy, vol. 44, no. 55, pp. 29116–29122, Nov. 2019, doi: 10.1016/j.ijhydene.2019.04.139.
229		0.333333	0.666667	0	0	0	0	0	0	0	0	0	0	1.48148	0	0	0	0	0	0	0	0	0.518519	2	1	2	1.43
230		0.666667	0.333333	0	0	0	0	0	0	0	0	0	0	1.48148	0	0	0	0	0	0	0	0	0.518519	2	1	2	1.39
231		0.1	0.9	0	0	0	0	0	0	0	0	0	0	1.48148	0	0	0	0	0	0	0	0	0.518519	2	1	2	1.62
232		0.3	0.7	0	0	0	0	0	0	0	0	0	0	1.48148	0	0	0	0	0	0	0	0	0.518519	2	1	2	1.45
233	50	0.358209	0.641791	0.243609	0.240602	0.225564	0.315789	0.950376	0	0.0240602	0	0	0	0	0	0	0	0	0	0	0	0	0	2	1	2	1.45	S. Chang, K. Young, J. Nei, T. Ouchi, and X. Wu, “Effects of lithium addition in AB2 metal hydride alloy by solid-state diffusion,” International Journal of Hydrogen Energy, vol. 44, no. 55, pp. 29319–29328, Nov. 2019, doi: 10.1016/j.ijhydene.2019.03.049.
234		0.361446	0.638554	0.242515	0.239521	0.224551	0.317365	0.949102	0	0.0269461	0	0	0	0	0	0	0	0	0	0	0	0	0	2	1	2	1.43
235		0.356083	0.643917	0.235294	0.241327	0.226244	0.316742	0.953243	0	0.0271493	0	0	0	0	0	0	0	0	0	0	0	0	0	2	1	2	1.5
236		0.366667	0.633333	0.241791	0.238806	0.223881	0.313433	0.949254	0	0.0328358	0	0	0	0	0	0	0	0	0	0	0	0	0	2	1	2	1.45
237		0.363636	0.636364	0.242515	0.239521	0.224551	0.314371	0.949102	0	0.0299401	0	0	0	0	0	0	0	0	0	0	0	0	0	2	1	2	1.42
238		0.358209	0.641791	0.243609	0.240602	0.225564	0.315789	0.950376	0	0.0240602	0	0	0	0	0	0	0	0	0	0	0	0	0	2	1	2	1.48
239		0.362319	0.637681	0.125945	0.125945	0.118388	0.166247	0.486146	0	0.0151134	0	0	0	0	0	0	0	0	0.962217	0	0	0	0	2	1	2	1.41
240		0.357798	0.642202	0.132653	0.132653	0.125	0.173469	0.522959	0	0.0178571	0	0	0	0	0	0	0	0	0.895408	0	0	0	0	2	1	2	1.27
241		0.356863	0.643137	0.163539	0.163539	0.152815	0.214477	0.640751	0	0.0214477	0	0	0	0	0	0	0	0	0.643432	0	0	0	0	2	1	2	1.33
242		0.35865	0.64135	0.146982	0.146982	0.139108	0.194226	0.577428	0	0.0183727	0	0	0	0	0	0	0	0	0.776903	0	0	0	0	2	1	2	1.38
243		0.360784	0.639216	0.163539	0.16622	0.155496	0.214477	0.651475	0	0.0214477	0	0	0	0	0	0	0	0	0.627346	0	0	0	0	2	1	2	1.24
244		0.359833	0.640167	0.152231	0.149606	0.139108	0.19685	0.590551	0	0.0209974	0	0	0	0	0	0	0	0	0.750656	0	0	0	0	2	1	2	1.42
